# Supplementary material for: Identification of CDK2 substrates in human cell lysates
Source: Genome Biol. 2008 Oct 13;9(10):R149. doi: 10.1186/gb-2008-9-10-r149 (PMC2760876; doi:10.1186/gb-2008-9-10-r149)
Supplement: Additional data file 2 — Numbers of peptides identified in the lysate fractions. [file gb-2008-9-10-r149-S2.xls]

## Sheet: Additional data file 2
Additional data file 2 – Numbers of peptides identified in cell lysate fractions
Peptide identifications from two sets of experiments were pooled for each fraction. For the SP/TP containing phosphopeptides (excluding GST-Rb), identifications from each set, or both sets, are sequentially listed in the parentheses next to the total number. The second set of experiments yielded a greater number of peptide identifications, likely due to the slightly different lysate preparations …
Lysate Fraction	Phosphopeptides	Phosphopeptides	Phosphopeptides	Peptides
	SP/TP	GST-Rb	Non SP/TP	unmodified
SP, 100mM NaCl	34 (3, 33, 2)	2	5	4
SP, 200mM NaCl	54 (9, 50, 5)	5	8	1
SP, 300mM NaCl	77 (23, 61, 7)	3	9	0
SP, 400mM NaCl	50 (12, 46, 8)	5	7	3
SP, 600mM NaCl	64 (13, 56, 5)	3	5	3
Q, 100mM NaCl	5 (2, 5, 2)	1	3	8
Q, 200mM NaCl	9 (3, 7, 1)	2	3	14
Q, 300mM NaCl	18 (14, 10, 6)	3	3	3
Q, 400mM NaCl	11 (4, 10, 3)	2	9	9
Q, 600mM NaCl	14 (6, 10, 2)	2	3	7
(NH4)2SO4, 60%	7 (6, 4, 3)	2	2	3
