# Supplementary material for: Identification of CDK2 substrates in human cell lysates
Source: Genome Biol. 2008 Oct 13;9(10):R149. doi: 10.1186/gb-2008-9-10-r149 (PMC2760876; doi:10.1186/gb-2008-9-10-r149)
Supplement: Additional data file 3 — Identified proline-directed phosphopeptide sequences, the corresponding protein names, and their functional categorizations. [file gb-2008-9-10-r149-S3.xls]

## Sheet: Additional data file 3
Additional data file 3 – Comprehensive list of identified proteins and phosphopeptides with proline-directed sites
Proteins identified by MS are annotated by their current Swiss-prot entry names and descriptions. Candidates that have been previously implicated to be CDK substrates are highlighted in bold, and the CDK used and references for these substrates are indicated in columns D and E. Column F denotes the functional category for each protein. Phosphopeptide sequences are listed in column G with phosphor…
	Swiss-Prot Entry	Description	CDK Type	Reference	Category	Peptide Sequence	SP/TP Sites	RXL motif
1	ADDA_HUMAN	Alpha-adducin			6	K.SPPDQPAVPHPPPST*PIK.L	T614
2	ADDG_HUMAN	Gamma-adducin			6	F.SFEDDTVPLS*PLK.Y	S423
3	AFAD_HUMAN	Afadin			6	K.TPAAIPAT*PVAVSQPIR.T	T1335	Good
4	AMOT_HUMAN	Angiomotin			6	R.AEYVPSTPSPVPPST*PLLSAHSK.T	T848	Minimal
5	ANKL2_HUMAN	ANK repeat and LEM domain-containing protein 2			1	R.AFAGPLS*PAK.A	S528
6	ANR17_HUMAN	Ankyrin repeat domain-containing protein 17			1	K.EHYPVSSPSS*PSPPAQPGGVSR.N	S2045	Good
7	ARI1A_HUMAN	AT-rich interactive domain-containing protein 1A			5	R.SHHAPMS*PGSSGGGGQPLAR.T	S363	Good
						N.LMPSNPDSGMYS*PSR.Y	S1320
8	ASHWN_HUMAN	Ashwin			1	K.SPPLS*PVGTT*PVK.L	S193, T198	Minimal
9	ATF2_HUMAN	Cyclic AMP-dependent transcription factor ATF-2			3	K.MPLDLSPLAT*PIIR.S	T108	Minimal
10	BAT2_HUMAN	Large proline-rich protein BAT2			3	K.AVGT*PGGGGGGAVPGISAMSR.G	T1353	Good
11	BAZ2A_HUMAN	Bromodomain adjacent to zinc finger domain protein 2A			3	K.ASPVTSPAAAFPTAS*PANK.D	S482	Good
						K.MELAGSNTTASS*PAR.A	S1157
12	C1TM_HUMAN	C1-tetrahydrofolate synthase			8	K.LQPLS*PVPSDIEISR.G		Good
13	C2D1A_HUMAN	Coiled-coil and C2 domain-containing protein 1A			3	K.GPASTPTYS*PAPTQPAPR.I	S208	Good
14	CA198_HUMAN	Uncharacterized protein C1orf198			1	R.FTYFSSLS*PMAR.K	S37	Minimal
15	CALD1_HUMAN	Caldesmon			6	K.GNVFSSPTAAGT*PNK.E	T730
16	CAMP1_HUMAN	Calmodulin-regulated spectrin-associated protein 1			6	K.APVHFVEPLS*PTGVAGHR.K	S1080	Good
17	CCD95_HUMAN	Coiled-coil domain-containing protein 95			1	R.YPPFPSDYLALQLPEPS*PLRPK.R	S154
18	CCD99_HUMAN	Coiled-coil domain-containing protein 99			1	K.SVSIHTPVVSLS*PHK.N	S515
19	CCDC6_HUMAN	Coiled-coil domain-containing protein 6			1	K.LDQPVSAPPS*PR.D	S244	Minimal
20	CDC5L_HUMAN	Cell division cycle 5-like protein	CDK2	25	2	R.QVVQTPNTVLST*PFR.T	T415
21	CENPF_HUMAN	Centromere protein F			2	K.IFTTPLT*PSQYYSGSK.Y	T154	Good
22	CF106_HUMAN	Uncharacterized protein C6orf106			1	R.KVEGNFNPFAS*PQK.N	S215
23	CF166_HUMAN	Uncharacterized protein C6orf166			1	R.TLDFDPLLS*PAS*PK.R	S18, S21	Minimal
24	CG047_HUMAN	Putative uncharacterized protein C7orf47			1	R.APVPEPGLDLSLS*PRPDSPQPR.H	S47	Good
						R.APVPEPGLDLSLS*PRPDS*PQPR.H	S47, S52	Good
25	CHD4_HUMAN	Chromodomain-helicase-DNA-binding protein 4			3	K.WGQPPSPTPVPRPPDADPNT*PSPK.P	T529	Good
26	CHD7_HUMAN	Chromodomain-helicase-DNA-binding protein 7			3	K.FILPNVST*PVSDAFK.T	T2472	Good
27	CI040_HUMAN	Uncharacterized protein C9orf40			1	K.IDAGTMAEPSAS*PSK.R	S69
28	CIC_HUMAN	Protein capicua homolog			3	K.AQESGQGSTAGPLRPPPPGAGGPAT*PSK.A	T583
29	CN133_HUMAN	Uncharacterized protein C14orf133			1	R.TRPGSFQSLSDALSDT*PAK.S	T132
30	CND2_HUMAN	Condensin complex subunit 2			2	R.KAPLNIPGT*PVLEDFPQNDDEK.E	T49	Minimal
31	CQ049_HUMAN	Uncharacterized potential DNA-binding protein C17orf49			1	R.KVYEDSGIPLPAES*PK.K	S96
						K.VYEDSGIPLPAES*PK.K	S96
						K.VASGVLS*PPPAAPPPSSSSVPEAGGPPIKK.Q	S110	Good
						K.VASGVLS*PPPAAPPPSSSSVPEAGGPPIK.K	S110	Good
32	CRTC2_HUMAN	CREB-regulated transcription coactivator 2			3	R.VPLS*PLSLLAGPADAR.R	S433	Minimal
33	CT2NL_HUMAN	CTTNBP2 N-terminal-like protein			1	K.VSSPLSPLS*PGIK.S	S563	Minimal
34	DBNL_HUMAN	Drebrin-like protein			6	R.AMSTTSISS*PQPGK.L	S275	Good
35	DIAP3_HUMAN	Protein diaphanous homolog			6	R.LHHPAQGSAAGT*PYPSSASLR.G	T19	Good
36	DLGP5_HUMAN	Disks large-associated protein 5			2	R.SANAFLTPSYTWT*PLK.T	T344
37	DMAP1_HUMAN	DNA methyltransferase 1-associated			5	K.DTIIDVVGAPLT*PNSR.K	T445	Minimal
38	DNL1_HUMAN	DNA ligase 1	CDK2	26	4	K.AET*PTESVSEPEVATK.Q	T195	Good
						R.VLGSEGEEEDEALS*PAK.G	S76
						K.TLSSFFT*PR.K	T233
39	DNM1L_HUMAN	Dynamin-1-like protein	CDK1	27	6	K.SKPIPIMPAS*PQK.G	S616
40	DPYL1_HUMAN	Dihydropyrimidinase-related protein 1	CDK5	28	6	R.GMYDGPVYEVPAT*PK.Y	T509	Minimal
41	DPYL3_HUMAN	Dihydropyrimidinase-related protein 3			6	R.GMYDGPVFDLTTT*PK.G	T509	Good
42	DTL_HUMAN	Denticleless protein homolog			10	R.PGLVTVTSSQST*PAK.A	T429
43	E41L3_HUMAN	Band 4.1-like protein 3			1	K.TETISFGSVS*PGGVK.L	S962	Good
						K.GISQTNLITT*VTPEKK.A	T469
44	EF2_HUMAN	Elongation factor 2			7	R.IMGPNYT*PGK.K	T435
45	EFHD2_HUMAN	EF-hand domain-containing protein D2			1	R.ADLNQGIGEPQS*PSR.R	S74
46	EIF2A_HUMAN	Eukaryotic translation initiation factor 2A			7	K.SPDLAPTPAPQS*TPR.N	T518	Minimal
47	ELAV1_HUMAN	ELAV-like protein 1	CDK1	29	3	K.NVALLSQLYHS*PAR.R	S202
48	EMAL3_HUMAN	Echinoderm microtubule-associated protein-like 3			6	R.VLGAGGAGPAPAT*PSR.T	T881
49	ERAL_HUMAN	GTP-binding protein era homolog			1	K.ETQVILLDTPGIIS*PGK.Q	S173
50	EYA3_HUMAN	Eyes absent homolog 3			3	K.LSSGDPSTSPSLSQTT*PSK.D	T269
51	F122A_HUMAN	Protein FAM122A			1	R.IDFIPVS*PAPSPTR.G	S143	None
52	FA44A_HUMAN	Protein FAM44A			1	K.TDTGIVTVEQS*PSSSK.L	S2905	Minimal
53	FOXC1_HUMAN	Forkhead box protein C1			3	R.AYGPYT*PQPQPK.D	T68	Minimal
54	GORS2_HUMAN	Golgi reassembly-stacking protein 2			6	K.ISLPGQMAGTPIT*PLK.D	T225
55	GTF2I_HUMAN	General transcription factor II-I			3	R.TNT*PVKEDWNVR.I	T558
56	GUAA_HUMAN	GMP synthase			8	K.VINAAHSFYNGTTTLPISDEDRT*PR.K	T318
57	H14_HUMAN	Histone H1.4	CDK2	30	5	A.PAAPAAPAPAEKT*PVK.K	T18
58	HIRA_HUMAN	Protein HIRA	CDK2	31	5	K.ATPGAPALTSMT*PTAVER.L	T586	Good
59	HMGA1_HUMAN	High mobility group protein HMG-I/HMG-Y			3	K.QPPVS*PGTALVGSQK.E	S36	Minimal
						R.KQPPVS*PGTALVGSQK.E	S36	Minimal
60	HN1L_HUMAN	Hematological and neurological expressed 1-like protein			1	K.TSDIFGS*PVTATSR.L	S97	Minimal
61	HNRH1_HUMAN	Heterogeneous nuclear ribonucleoprotein H			3	K.HTGPNS*PDTANDGFVR.L	S104	Good
62	HNRL1_HUMAN	Heterogeneous nuclear ribonucleoprotein U-like protein 1			3	R.APQQQPPPQQPPPPQPPPQQPPPPPSYS*PAR.N	S718
63	HNRPD_HUMAN	Heterogeneous nuclear ribonucleoprotein D0			3	K.IFVGGLSPDT*PEEK.I	T193	Minimal
64	HNRPK_HUMAN	Heterogeneous nuclear ribonucleoprotein K			3	K.IILDLISES*PIK.G	S216
65	IF4A3_HUMAN	Eukaryotic initiation factor 4A-III			7	K.LDYGQHVVAGT*PGR.V	T163
66	IF4G1_HUMAN	Eukaryotic translation initiation factor			7	K.ANKT*PLRPLDPTR.L	T647
67	ILF3_HUMAN	Interleukin enhancer-binding factor 3			7	K.NENPVDYTVQIPPSTTYAIT*PMK.R	T368
						K.RPMEEDGEEKS*PSK.K	S382
68	IMDH2_HUMAN	Inosine-5'-monophosphate dehydrogenase			8	K.YEQGFITDPVVLS*PK.D	S122	Good
						K.KYEQGFITDPVVLS*PK.D	S122	Good
69	JHD1A_HUMAN	JmjC domain-containing histone demethylation protein 1A			5	R.LT*PVRPAAASPIVSGAR.R	T550
70	JIP4_HUMAN	C-jun-amino-terminal kinase-interacting protein 4			11	K.YNAPTSHVT*PSVK.K	T586	Good
71	K4042_HUMAN	UPF0541 protein KIAA4042 homolog			1	A.YSPNMYPGANPTFQTGYTPGT*PYK.V	T57
72	KI67_HUMAN	Antigen KI-67			2	K.TPVQYSQQQNS*PQK.H	S357
73	KIF22_HUMAN	Kinesin-like protein KIF22	CDK1	32	2	R.LLASQGSQGAPLLST*PK.R	T463
74	KU70_HUMAN	ATP-dependent DNA helicase 2 subunit 1	CDK2	33	4	K.IMAT*PEQVGK.M	T455	Good
75	LARP1_HUMAN	La-related protein 1			1	K.ILIVTQT*PHYMR.R	T649	Minimal
						R.SLPTTVPES*PNYR.N	S774	Minimal
						K.GSESATYVPVAPPT*PAWQPEIKPEPAWHDQDETSSVK.S	T303	Minimal
76	LMNB2_HUMAN	Lamin-B2	CDK1	34	6	R.AGGPATPLS*PTR.L	S17
77	LRCH3_HUMAN	Leucine-rich repeat and calponin homology domain-containing protein 3			1	R.ISHEGS*PVKPVAIR.E	S419
78	LRWD1_HUMAN	Leucine-rich repeat and WD repeat-containing protein 1			1	K.RPDDVPLSLS*PSK.R	S243
79	MACF1_HUMAN	Microtubule-actin cross-linking factor 1			6	K.FILPEGASQGMT*PFR.S	T5255
80	MARCS_HUMAN	Myristoylated alanine-rich C-kinase substrate	CDK2	35	6	K.EAPAEGEAAEPGS*PTAAEGEAASAASSTSSPK.A	S118	None
						K.EAPAEGEAAEPGSPTAAEGEAASAASSTSS*PK.A	S135	None
						K.AEDGATPSPSNET*PK.K	T150
						K.GEAAAERPGEAAVASS*PSK.A	S275
81	MCM2_HUMAN	DNA replication licensing factor MCM2	CDK1, CDK2	36	4	E.SSESFTMASS*PAQR.R	S13	Good
82	MCM4_HUMAN	DNA replication licensing factor MCM4	CDK1, CDK2	37	4	R.RGEDSTSTGELQPMPTS*PGVDLQSPAAQDVLFSSPPQMH.S	S54	Good
83	MDC1_HUMAN	Mediator of DNA damage checkpoint protein 1			2	K.TPEPVVPTAPEPHPTTSTDQPVT*PK.L	T1630	Good
						R.IPAT*PVVIPMK.K	T341	Good
						K.HLAPPPLLS*PLLPSIKPTVR.K	S1068	Good
84	MED1_HUMAN	Mediator of RNA polymerase II transcription subunit 1			3	K.LAS*PMKPVPGT*PPSSK.A	S1207, T1215	Good
						K.LAS*PMKPVPGTPPSSK.A	S1207
85	MILK1_HUMAN	MICAL-like protein 1			6	K.SLHPWYGITPTS*SPK.T	S471	Minimal
						R.SPVPSPGSSS*PQLQVK.S	S621	Minimal
86	MKL1_HUMAN	MKL/myocardin-like protein 1			3	R.AQQPAPAPAPLGT*PVK.Q	T573
87	MLL2_HUMAN	Myeloid/lymphoid or mixed-lineage leukemia protein 2			3	K.AYQSTFTGETNT*PYSK.Q	T5099	Good
88	MTA1_HUMAN	Metastasis-associated protein MTA1			5	R.LPEASQS*PLVLK.Q	S522	Good
89	MTA2_HUMAN	Metastasis-associated protein MTA2			5	R.GHLSRPEAQSLS*PYTTSANR.A	S435	Good
90	NDE1_HUMAN	Nuclear distribution protein nudE homolog 1	CDK1	38	2	R.GPSSSLNT*PGSFR.R	T228	Good
91	NELFA_HUMAN	Negative elongation factor A			3	K.NALTTLAGPLT*PPVK.H	T178	Minimal
92	NIPA_HUMAN	Nuclear-interacting partner of ALK	CDK1	39	2	R.SMGTGDTPGLEVPSS*PLR.K	S395
93	NOB1_HUMAN	RNA-binding protein NOB1			3	K.VSSSIQHPET*PLHISGFHLPYK.P	T121	Good
94	NOSIP_HUMAN	Nitric oxide synthase-interacting protein			8	K.VLPSFWIPSLT*PEAK.A	T168	Minimal
95	NPM_HUMAN	Nucleophosmin	CDK2	40	9	K.DELHIVEAEAMNYEGS*PIK.V	S70
96	NSBP1_HUMAN	Nucleosomal binding protein 1			5	R.LSAMLVPVT*PEVKPK.R	T31	None
97	NU107_HUMAN	Nuclear pore complex protein Nup107			6	R.SGFGEISS*PVIR.E	S11	Good
98	NU133_HUMAN	Nuclear pore complex protein Nup133			6	K.GLPLGSAVSSPVLFS*PVGR.R	S50	Minimal
						R.GPLAGLGPGST*PR.T	T28	Minimal
99	NU153_HUMAN	Nuclear pore complex protein Nup153			6	R.SVYFKPSLT*PSGEFR.K	T388	Minimal
100	NUCKS_HUMAN	Nuclear ubiquitous casein & cyclin-dependent kinases substrate	CDK1	41	1	K.ATVTPS*PVK.G	S181
101	NUCL_HUMAN	Nucleolin	CDK1	42	9	K.VAVAT*PAKK.A	T76
						K.KVAVAT*PAK.K	T76
						K.ALVAT*PGKK.G	T121
						K.KVVVS*PTKK.V	S67
102	NUDC_HUMAN	Nuclear migration protein nudC			2	K.NGSLDS*PGKQDTEEDEEEDEKDK.G	S139
103	NUFP2_HUMAN	Nuclear fragile X mental retardation-interacting protein 2			1	K.GADNDGSGSESGYTT*PK.K	T220
104	NUMA1_HUMAN	Nuclear mitotic apparatus protein 1			2	K.VESLESLYFT*PIPAR.S	T1776	Minimal
105	NUP98_HUMAN	Nuclear pore complex protein Nup98-Nup96			6	K.NLNNSNLFS*PVNR.D	S612	Good
106	P53_HUMAN	Cellular tumor antigen p53	CDK1, CDK2	43	2	R.ALPNNTSSS*PQPK.K	S315	Minimal
107	P5CR1_HUMAN	Pyrroline-5-carboxylate reductase 1			8	K.LDSPAGTALS*PSGHTK.L	S301	Minimal
108	P5CR2_HUMAN	Pyrroline-5-carboxylate reductase 2			8	R.VKLESPTVSTLTPSS*PGK.L	S304
						K.LESPTVSTLT*PSS*PGK.L	T301, S304	Minimal
109	P66A_HUMAN	Transcriptional repressor p66 alpha			3	K.TPLSTGGTLAFVS*PSLAVHK.S	S598	Good
110	PB1_HUMAN	Protein polybromo-1			5	R.ATSPSSSVSGDFDDGHHSVST*PGPSR.K	T28	Good
111	PCTK1_HUMAN	Serine/threonine-protein kinase PCTAIRE-1			11	K.LTLNS*PIFDKPLSR.R	S138	Good
112	PDS5B_HUMAN	Sister chromatid cohesion protein PDS5 homolog B			2	R.AESPESSAIESTQST*PQK.G	T1370
113	PERQ2_HUMAN	PERQ amino acid-rich with GYF domain-containing protein 2			11	R.ALSSGGSITSPPLS*PALPK.Y	S30	Minimal
						R.VPFS*PGPAPPPHMGELDQER.L	S593	Minimal
114	PHF6_HUMAN	PHD finger protein 6			3	K.TAHNSEADLEESFNEHELEPSS*PK.S	S155	Minimal
115	PO2F1_HUMAN	POU domain, class 2, transcription factor 1	CDK1	44	3	R.TIAATPIQTLPQSQST*PK.R	T270
116	PP12C_HUMAN	Protein phosphatase 1 regulatory subunit 12C			10	R.IPEPES*PAKPNVPTASTAPPADSR.D	S509
117	PP1A_HUMAN	Serine/threonine-protein phosphatase PP1-alpha catalytic subunit	CDK2	45	10	K.YGQFSGLNPGGRPIT*PPR.N	T320
118	PRP16_HUMAN	Pre-mRNA-splicing factor ATP-dependent RNA helicase PRP16			3	R.SQWES*PSPTPSYR.D	S232	Minimal
119	PRP31_HUMAN	U4/U6 small nuclear ribonucleoprotein Prp31			3	R.SSGTASSVAFT*PLQGLEIVNPQAAEK.K	T455	Minimal
120	PRPF3_HUMAN	U4/U6 small nuclear ribonucleoprotein Prp3			3	K.QLSFISPPT*PQPK.T	T167	Good
121	PUR6_HUMAN	Multifunctional protein ADE2			8	K.TKEVYELLDS*PGK.V	S27
122	RAD18_HUMAN	E3 ubiquitin-protein ligase RAD18			4	R.NHLLQFALES*PAK.S	S99
123	RALY_HUMAN	RNA-binding protein Raly			3	R.GRLS*PVPVPR.A	S135	Minimal
124	RBM27_HUMAN	RNA-binding protein 27			1	K.MIYSSSNLKT*PSK.L	T796
125	REQU_HUMAN	Zinc-finger protein ubi-d4			3	R.ILEPDDFLDDLDDEDYEEDT*PKR.R	T176
						H.SHLAEEEGEDKEDSQPPT*PVSQR.S	T248	Minimal
126	RHG19_HUMAN	Rho GTPase-activating protein 19			1	R.NLLFSGSPAVTMT*PTR.L	T476
127	RIR2_HUMAN	Ribonucleoside-diphosphate reductase subunit M2			8	V.PLAPITDPQQLQLS*PLK.G	S20
128	RL11_HUMAN	60S ribosomal protein L11			7	K.VLEQLTGQT*PVFSK.A	T47	Minimal
129	RL12_HUMAN	60S ribosomal protein L12			7	K.IGPLGLS*PK.K	S38
130	RPB1_HUMAN	RNA polymerase II largest subunit	CDK1	46	3	K.YSPTSPTYS*PTSPK.Y	S1917	Good
						K.YSPTSPTYS*PT*TPK.Y	S1882, T1885	Good
131	RS27L_HUMAN	40s ribosomal protein S27-like			1	R.LVQS*PNSYFMDVK.C	S27	Minimal
132	RS3_HUMAN	40S ribosomal protein S3			7	K.DEILPTT*PISEQK.G	T221	Minimal
133	RT18B_HUMAN	28S ribosomal protein S18b, mitochondrial			7	K.APSEEDSLSSVPIS*PYKDEPWK.Y	S49
134	RU17_HUMAN	U1 small nuclear ribonucleoprotein 70 kDa			3	R.YDERPGPS*PLPHR.D	S226	Good
135	S25BP_HUMAN	SNARE-associated protein Snapin			6	R.AMLDSGIYPPGS*PGK.-	S133
136	SAKS1_HUMAN	SAPK substrate protein 1			10	K.YGGSVGSQPPPVAPEPGPVPSS*PSQEPPTK.R	S200	Minimal
137	SAMH1_HUMAN	SAM domain and HD domain-containing protein 1			1	R.NFTKPQDGDVIAPLIT*PQKK.E	T592
138	SCML2_HUMAN	Sex comb on midleg-like protein 2			3	R.SPQQTVPYVVPLS*PK.L	S511	Good
139	SDS3_HUMAN	Sin3 histone deacetylase corepressor			5	K.RPAS*PSS*PEHLPAT*PAESPAQR.F	S234, S237, T244	Good
						K.RPAS*PSSPEHLPAT*PAESPAQR.F	S234, T244	Good
140	SETB1_HUMAN	Histone-lysine N-methyltransferase SETDB1			5	R.NYGYNPS*PVKPEGLR.R	S1066
141	SF3B1_HUMAN	Splicing factor 3B subunit 1	CDK2	47	3	R.RWDQTADQTPGAT*PK.K	T211
						R.WDQTADQTPGAT*PK.K	T211
						K.IWDPTPS*HTPAGAATPGR.G	T257 or T261	Good
						K.IWDPTPSHTPAGAAT*PGR.G	T267
						R.LDPFADGGKT*PDPK.M	T142	Good
						K.VLPPPAGYVPIRT*PAR.K	T426
						K.SRWDETPASQMGGSTPVLT*PGK.T	T354
						K.LTAT*PTPLGGMTGFHMQTEDR.T	T434	Good
142	SFR11_HUMAN	Splicing factor arginine/serine-rich 11			3	K.LNHVAAGLVS*PSLK.S	S207	Good
143	SFRS9_HUMAN	Splicing factor, arginine/serine-rich 9			3	R.GSPHYFS*PFRPY.-	S216
144	SLAI2_HUMAN	SLAIN motif-containing protein 2			1	R.SGAVQGAGSLGPGS*PVR.A	S48
145	SNW1_HUMAN	SNW domain-containing protein 1			3	R.GPPS*PPAPVMHS*PSR.K	S224, S232	Minimal
146	SPT5H_HUMAN	Transcription elongation factor SPT5	CDK9	48	3	R.DVTNFTVGGFAPMS*PR.I	S666	Good
						R.TPMYGSQT*PLQDGSR.T	S775	Good
						R.TPMYGSQT*PMYGSGSR.T	S791	Good
147	SPT6H_HUMAN	Transcription elongation factor SPT6			3	K.DHYQDPVPGIT*PSSSSR.T	T1523	Good
148	SRC8_HUMAN	SRC substrate cortactin			6	K.TQTPPVS*PAPQPTEER.L	S405	Minimal
149	SRRM1_HUMAN	Serine/arginine repetitive matrix protein 1			3	K.KPPAPPS*PVQSQSPSTNWSPAVPVK.K	S769	Good
150	SSDH_HUMAN	Succinate-semialdehyde dehydrogenase, mitochondrial			8	R.VYGDIIHT*PAK.D	T181
151	STMN1_HUMAN	Stathmin	CDK1, CDK2	49	6	R.ASGQAFELILS*PR.S	S25	Minimal
						K.ESVPEFPLS*PPK.K	S38
152	SYAM_HUMAN	Probable alanyl-tRNA synthetase, mitochondrial			9	R.LDVTTQTPLT*PEQLR.A	T673	Good
153	T2FA_HUMAN	Transcription initiation factor IIF subunit alpha			3	K.TT*PNSGDVQVTEDAVR.R	T446	Minimal
154	TANC1_HUMAN	Protein TANC1			1	K.VQISSQNPPPS*PMPGR.I	S1564	Good
155	TB182_HUMAN	182 kda tankyrase 1-binding protein			6	R.FSEGVLQS*PSQDQEK.L	S435	Good
						R.WLDDLLAS*PPPSGGGAR.R	S691	Good
156	TBCE_HUMAN	Tubulin-specific chaperone E			6	K.VPVSDLLLSYES*PK.K	S495
157	TBG1_HUMAN	Tubulin gamma-1 chain			6	R.VIHSILNS*PYAK.L	S80	Minimal
158	TCOF_HUMAN	Treacle protein			9	K.SLGNILQAKPTSS*PAK.G	S583
						R.SPAGPAATPAQAQAAST*PR.K	T983
159	TE2IP_HUMAN	Telomeric repeat-binding factor 2-interacting protein 1			6	K.YLLGDAPVS*PSSQK.L	S203	Minimal
160	TERF2_HUMAN	Telomeric repeat binding factor 2			6	K.DLVLPTQALPAS*PALK.N	S323	Good
161	TFAM_HUMAN	Transcription factor A, mitochondrial			3	R.FKEQLT*PSQIMSLEK.E	T122	Good
						K.EQLT*PSQIMSLEK.E	T122	Good
162	TGT_HUMAN	Queuine tRNA-ribosyltransferase			9	R.SPYDGNETLLS*PEK.S	S123
163	TOIP1_HUMAN	Torsin-1A-interacting protein 1			6	R.LQQQHSEQPPLQPS*PVMTR.R	S143	Minimal
164	TOPB1_HUMAN	DNA topoisomerase 2-binding protein 1			4	K.DALAALET*PGRPSQQK.R	T848
165	TP53B_HUMAN	Tumor suppressor p53-binding protein 1	CDK1	50	2	R.EQYGLGPYEAVT*PLTK.A	T1609	Good
166	TPR_HUMAN	Nucleoprotein Tpr			6	R.GIASTSDPPTANIKPTPVVST*PSK.V	T1677
167	TPX2_HUMAN	Targeting protein for Xklp2			1	K.ANLQQAIVT*PLKPVDNTYYK.E	T72
168	TR150_HUMAN	Thyroid hormone receptor-associated protein 3			3	R.EEEWDPEYT*PK.S	T874	Minimal
						R.NREEEWDPEYT*PK.S	T874	Minimal
169	TSR1_HUMAN	Pre-rRNA-processing protein TSR1 homolog			9	R.LEEMFPDEVDT*PR.D	T490	Minimal
170	UBE2O_HUMAN	Ubiquitin-conjugating enzyme E2 O			10	K.NMTVEQLLTGS*PTSPTVEPEKPTR.E	S836	Good
171	UNG_HUMAN	Uracil-DNA glycosylase			4	K.TLYSFFS*PSPAR.K	S12	Minimal
172	VIME_HUMAN	Vimentin	CDK1	51	6	R.SLYASS*PGGVYATR.S	S56	Minimal
173	VINEX_HUMAN	Vinexin			6	R.SPADPTDLGGQTS*PR.R	S563
174	XRCC1_HUMAN	DNA-repair protein XRCC1			4	K.TSPVTASDPAGPSYAAATLQASSAASSASPVS*R.A	S226	Minimal
175	ZC11A_HUMAN	Zinc finger CCCH domain-containing protein 11A			1	K.KVEAPETNIDKT*PK.K	T321
176	ZCH18_HUMAN	Zinc finger CCCH domain-containing protein 18			1	R.SFSSSPSPSPTPS*PHRPSIR.T	S613
						K.SSQQPST*PQQAPPGQPQQGTFVAHK.E	T796	Minimal
177	ZHX1_HUMAN	Zinc fingers and homeoboxes protein 1			3	K.QSWNPFPDFT*PQK.F	T568
178	ZMYM3_HUMAN	Zinc finger MYM-type protein 3			5	R.SAPTAPTPPPPPPPAT*PR.K	T826
179	ZN609_HUMAN	Zinc finger protein 609			1	K.PTVMGEPFTVNPALT*PAK.D	T722
180	ZYX_HUMAN	Zyxin	CDK1	52	6	K.LGHPEALSAGTGS*PQPPSFTYAQQR.E	S308	Minimal
		Functional Category	Code	# of proteins
		Uncharacterized	1	35
		Cell cycle	2	14
		mRNA transcription, processing, and regulation	3	44
		DNA replication, recombination, and repair	4	8
		Chromatin packaging and remodeling	5	12
		Cellular structure, organization and trafficking	6	35
		Ribosomes and translational regulation	7	9
		Biosynthesis and general metabolism	8	9
		rRNA and tRNA metabolism	9	6
		Protein phosphorylation and ubiquitination	10	5
		Signal transduction	11	3
		Total		180
