# Supplementary material for: Identification of CDK2 substrates in human cell lysates
Source: Genome Biol. 2008 Oct 13;9(10):R149. doi: 10.1186/gb-2008-9-10-r149 (PMC2760876; doi:10.1186/gb-2008-9-10-r149)
Supplement: Additional data file 4 — Proteins and phosphopeptides identified for cyclin A-CDK2 and cyclin B-CDK1. [file gb-2008-9-10-r149-S4.xls]

## Sheet: Additional data file 4
Additional data file 4 – Comparison of proteins and phosphopeptides identified for cyclin A-CDK2 and cyclin B-CDK1
Proteins that were identified by both us as cyclin A-CDK2 substrates and by Blethrow et al. as cyclin B-CDK1 substrates are shown in column B. Column F lists all the phosphopeptides associated with these proteins identified in this study, with the shared phosphopeptides marked with a number in column E. Phosphorylation sites are highlighted the same way as in Table 1. Some shared protein identifi…
	Swiss-Prot Entry	Name from Blethrow J.D. et al.	Description		Peptide
1	DNL1_HUMAN	DNA ligase 1	DNA ligase 1		K.AET*PTESVSEPEVATK.Q
				1	R.VLGSEGEEEDEALS*PAK.G
					K.TLSSFFT*PR.K
2	DNM1L_HUMAN	Dynamin-related protein 1	Dynamin-1-like protein	2	K.SKPIPIMPAS*PQK.G
3	EFHD2_HUMAN	EF hand domain family member D2	EF-hand domain-containing protein D2	3	R.ADLNQGIGEPQS*PSR.R
4	ELAV1_HUMAN	ELAV-1 protein	ELAV-like protein 1	4	K.NVALLSQLYHS*PAR.R
5	GUAA_HUMAN	GMP Synthase	GMP synthase	5	K.VINAAHSFYNGTTTLPISDEDRT*PR.K
6	H14_HUMAN	Histone H1E	Histone H1.4	6	A.PAAPAAPAPAEKT*PVK.K
7	HMGA1_HUMAN	HMG I/Y	High mobility group protein HMG-I/HMG-Y		K.QPPVS*PGTALVGSQK.E
					R.KQPPVS*PGTALVGSQK.E
8	HNRPK_HUMAN	hnRNP-K	Heterogeneous nuclear ribonucleoprotein K	7	K.IILDLISES*PIK.G
9	KI67_HUMAN	KI-67	Antigen KI-67		K.TPVQYSQQQNS*PQK.H
10	NIPA_HUMAN	NIPA (Nuclear interact. partner of ALK)	Nuclear-interacting partner of ALK	8	R.SMGTGDTPGLEVPSS*PLR.K
11	NPM_HUMAN	Nucleophosmin	Nucleophosmin	9	K.DELHIVEAEAMNYEGS*PIK.V
12	NSBP1_HUMAN	NSBP1 (Nucleosomal binding)	Nucleosomal binding protein 1	10	R.LSAMLVPVT*PEVKPK.R
13	NUCKS_HUMAN	NUCKS	Nuclear ubiq. casein & CDK substrate	11	K.ATVTPS*PVK.G
14	NUCL_HUMAN	Nucleolin	Nucleolin		K.VAVAT*PAKK.A
					K.KVAVAT*PAK.K
				12	K.ALVAT*PGKK.G
					K.KVVVS*PTKK.V
15	NUMA1_HUMAN	NuMA	Nuclear mitotic apparatus protein 1		K.VESLESLYFT*PIPAR.S
16	P5CR2_HUMAN	Pyrroline-5-carboxylate reductase 2	Pyrroline-5-carboxylate reductase 2	13	R.VKLESPTVSTLTPSS*PGK.L
					K.LESPTVSTLT*PSS*PGK.L
17	PDS5B_HUMAN	APRIN	Sister chromatid cohesion protein PDS5 homolog B	14	R.AESPESSAIESTQST*PQK.G
18	PERQ2_HUMAN	Grb10 interacting Protein GYF2	PERQ amino acid-rich with GYF domain-containing protein 2		K.DVGRPNFEEGGPTS*VGR.K
					R.VPFS*PGPAPPPHMGELDQER.L
				15	R.ALSSGGSITSPPLS*PALPK.Y
19	PP1A_HUMAN	PP1-alpha	Serine/threonine-protein phosphatase PP1-alpha catalytic subunit	16	K.YGQFSGLNPGGRPIT*PPR.N
20	PUR6_HUMAN	ADE2PUR6	Multifunctional protein ADE2	17	K.TKEVYELLDS*PGK.V
21	RIR2_HUMAN	Ribonucleotide reductase M2	Ribonucleoside-diphosphate reductase subunit M2	18	V.PLAPITDPQQLQLS*PLK.G
22	RPB1_HUMAN	RNA polymerase II largest subunit	RNA polymerase II largest subunit		K.YSPTSPTYS*PTSPK.Y
					K.YSPTSPTYS*PT*TPK.Y
23	SAMH1_HUMAN	SAMHD 1	SAM domain and HD domain-containing protein 1	19	R.NFTKPQDGDVIAPLIT*PQKK.E
24	SPT5H_HUMAN	Suppressor of Ty5 homolog SUPT5H	Transcription elongation factor SPT5	20	R.DVTNFTVGGFAPMS*PR.I
					R.TPMYGSQT*PLQDGSR.T
					R.TPMYGSQT*PMYGSGSR.T
25	SRC8_HUMAN	Cortactin	SRC substrate cortactin	21	K.TQTPPVS*PAPQPTEER.L
26	STMN1_HUMAN	Stathmin	Stathmin	22	R.ASGQAFELILS*PR.S
				23	K.ESVPEFPLS*PPK.K
27	TCOF_HUMAN	Treacle	Treacle protein	24	K.SLGNILQAKPTSS*PAK.G
				25	R.SPAGPAATPAQAQAAST*PR.K
28	TPX2_HUMAN	TPX2	Targeting protein for Xklp2		K.ANLQQAIVT*PLKPVDNTYYK.E
29	ZC11A_HUMAN	Zinc finger CCCH-type containing 11A	Zinc finger CCCH domain-containing protein 11A	26	K.KVEAPETNIDKT*PK.K
30	ZMYM3_HUMAN	Zinc finger protein 261	Zinc finger MYM-type protein 3	27	R.SAPTAPTPPPPPPPAT*PR.K
