# Supplementary material for: Identification of CDK2 substrates in human cell lysates
Source: Genome Biol. 2008 Oct 13;9(10):R149. doi: 10.1186/gb-2008-9-10-r149 (PMC2760876; doi:10.1186/gb-2008-9-10-r149)
Supplement: Additional data file 5 — Phosphopeptides with non-proline-directed sites and from cyclin A-CDK2 autophosphorylation. [file gb-2008-9-10-r149-S5.xls]

## Sheet: Additional data file 5
Additional data file 5 – Phosphopeptides with non-proline-directed sites and from cyclin A-CDK2 autophosphorylation
Numbers in column A mark the phosphopeptides identified from cyclin A and CDK2 proteins (1-4) and others with non-proline directed phosphorylation sites (5-31). Locations of cyclin A and CDK2 phosphorylation sites are indicated in parentheses next to the peptide sequences. Numbers in column B mark the phosphopeptides recovered from cyclin A-CDK2 autophosphorylation reaction (1-3) and “no-kinase” …
		Swiss-Prot Entry	Description	Peptide sequence
1	1	CCNA2_HUMAN	Cyclin-A2	R.EDALAFNS*AISLPGPR.K (S130)
2	2			R.EDALAFNS*AIS*LPGPR.K (S130 and S133)
3		CDK2_HUMAN	Cell division protein kinase 2	R.TLGT*PDEVVWPGVTSMPDYKPSFPK.W (T221)
4	3			R.LDTETEGVPS*TAIR.E (S46)
5		BL1S3_HUMAN	Biogenesis of lysosome-related organelles complex-1 subunit 3	R.RPETVVPGEATET*DSER.S
6		CDK3_HUMAN	Cell division protein kinase 3	R.APEILLGS*K.F
7		DBPA_HUMAN	DNA-binding protein A	R.PAPAVGEAEDKENQQATSGPNQPS*VR.R
8		EF1B_HUMAN	Elongation factor 1-beta	K.YGPADVEDTTGSGATDSKDDDDIDLFGS*DDEEESEEAK.R
9	4	EIF3C_HUMAN	Eukaryotic translation initiation factor 3 subunit C	K.NEEDS*EGS*S*DEDEDEDGVSAATFLK.K
10		ENPL_HUMAN	Endoplasmin	K.EES*DDEAAVEEEEEEK.K
11		HCC1_HUMAN	Nuclear protein Hcc-1	R.FGISS*VPTK.G
12	5	HNRPC_HUMAN	Heterogeneous nuclear ribonucleoproteins C1/C2	K.MESEGGADDS*AEEGDLLDDDDNEDR.G
13		HNRPU_HUMAN	Heterogeneous nuclear ribonucleoproteins U	R.NFILDQT*NVSAAAQR.R
14		LEO1_HUMAN	RNA polymerase-associated protein LEO1	R.IYS*S*DS*DEGSEEDK.A
15	6			K.MQNT*DDEERPQLS*DDER.Q
16		MCM2_HUMAN	DNA replication licensing factor	R.GLLYDS*DEEDEERPAR.K
17	7	MCM3_HUMAN	DNA replication licensing factor	K.DGDSYDPYDFS*DTEEEMPQVHTPK.T
18	8	MFAP1_HUMAN	Microfibrillar-associated protein 1	K.RPDYAPMES*S*DEEDEEFQFIK.K
19		NAGK_HUMAN	N-acetylglucosamine kinase	R.SLGLSLS*GGDQEDAGR.I
20	9	NDK8_HUMAN	Putative nucleoside diphosphate kinase	R.VMLGET*NPADSKPGTIR.G
21	10	NUCL_HUMAN	Nucleolin	K.EVEEDS*EDEEMS*EDEEDDSSGEEVVIPQK.K
22		PDIA6_HUMAN	Protein disulfide-isomerase A6	E.DDIDLS*DVELDDLGK.D
23		PERQ2_HUMAN	PERQ amino acid-rich with GYF domain-containing protein 2	K.DVGRPNFEEGGPTS*VGR.K
24		RL23_HUMAN	60s ribosomal protein L23	R.LPAAGVGDMVMAT*VKK.G
25				R.LPAAGVGDMVMAT*VK.K
26		RL38_HUMAN	60s ribosomal protein L38	K.IEEIKDFLLT*AR.R
27		RL6_HUMAN	60s ribosomal protein L6	K.VLAT*VTKPVGGDK.N
28		SPF45_HUMAN	Splicing factor 45	R.RPDPDS*DEDEDYER.E
29		WDR70_HUMAN	WD repeat-containing protein 70	K.TMFAQVES*DDEEAK.N
30		ZRAB2_HUMAN	Zinc finger Ran-binding domain-containing protein 2	R.EES*DGEYDEFGR.K
31				K.EVEDKES*EGEEEDEDEDLSK.Y
